# Supplementary material for: Metagenomic Analysis of Bacterial Communities in Agricultural Soils from Vietnam with Special Attention to Phosphate Solubilizing Bacteria
Source: Microorganisms. 2021 Aug 24;9(9):1796. doi: 10.3390/microorganisms9091796 (PMC8472641; doi:10.3390/microorganisms9091796)
Supplement: Supplementary file 1 [file microorganisms-09-01796-s001.zip]

Archive with 1 entries (1 files):
- microorganisms-1281539-supplementary.pdf
